# Supplementary material for: Effect of Quercetin on Injury to Indomethacin-Treated Human Embryonic Kidney 293 Cells
Source: Life (Basel). 2021 Oct 25;11(11):1134. doi: 10.3390/life11111134 (PMC8623736; doi:10.3390/life11111134)
Supplement: Supplementary file 1 [file life-11-01134-s001.zip]

Archive with 1 entries (1 files):
- life-1381070-SI/life-1381070-supplementary.pdf
